# Supplementary material for: Multidimensional Biomechanics-Based Score to Assess Disease Progression in Duchenne Muscular Dystrophy
Source: Sensors (Basel). 2023 Jan 11;23(2):831. doi: 10.3390/s23020831 (PMC9861677; doi:10.3390/s23020831)
Supplement: Supplementary file 1 [file sensors-23-00831-s001.zip]

Archive with 1 entries (1 files):
- sensors-2074859-supplementary.pdf
